# Supplementary material for: Efficacy and safety of artemether–lumefantrine for treatment of uncomplicated Plasmodium falciparum malaria in Ethiopia: a systematic review and meta-analysis
Source: Malar J. 2021 May 6;20:213. doi: 10.1186/s12936-021-03745-8 (PMC8101141; doi:10.1186/s12936-021-03745-8)
Supplement: Supplementary file 3 — Additional file 3. Quality assessment of included studies using Newcastle Ottawa Scale (NOS). [file 12936_2021_3745_MOESM3_ESM.xlsx]

## Sheet: Newcastle-Ottawa
Study[ Ref.No]	Study design	Selection				Comparability	Outcome
		Representativeness of the exposed cohort	Selection of the non exposed cohort	Ascertainment of exposure	Demonstration that outcome of interest was not present at start of study	Comparability of cohorts on the basis of the design or analysis	Assessment of outcome	Was follow-up long enough for outcomes to occur	Adequacy of follow up of cohorts	Overall score	Methodological quality assessment tool
Teklemariam M et al. 2017[54 ]	Single-arm prospective study			*	*		*	*	*	***** (5)	Newcastle-Ottawa Quality Assessment Scale (NOS)
Deressa T et al. 2017[58]	Prospective cohort study			*	*		*	*	*	***** (5)	Newcastle-Ottawa Quality Assessment Scale (NOS)
Nega D et al. 2016[52]	Open-label single-arm study			*	*		*	*	*	***** (5)	Newcastle-Ottawa Quality Assessment Scale (NOS)
Wudneh F et al. 2016[60]	one-arm open-label study			*	*		*	*	*	***** (5)	Newcastle-Ottawa Quality Assessment Scale (NOS)
Kanche ZZ et al. 2016 [59]	One-arm prospective study			*	*		*	*	*	***** (5)	Newcastle-Ottawa Quality Assessment Scale (NOS)
Mekonnen SK et al. 2015[50]	In-vivo therapeutic efficacy study			*	*		*	*	*	***** (5)	Newcastle-Ottawa Quality Assessment Scale (NOS)
Ebstie YA et al. 2015[57]	Prospective observational cohort study			*	*		*	*	*	***** (5)	Newcastle-Ottawa Quality Assessment Scale (NOS)
Getnet G et al. 2015[51]	One arm, prospective study			*	*		*	*	*	***** (5)	Newcastle-Ottawa Quality Assessment Scale (NOS)
Mulu A et al. 2015[55]	One-arm prospective study			*	*		*	*	*	***** (5)	Newcastle-Ottawa Quality Assessment Scale (NOS)
Eshetu T et al. 2012[47]	open-label, single-arm study			*	*		*	*	*	***** (5)	Newcastle-Ottawa Quality Assessment Scale (NOS)
Kinfu G et al. 2012[46]	Prospective cohort study			*	*		*	*	*	***** (5)	Newcastle-Ottawa Quality Assessment Scale (NOS)
Hwang J et al. 2011[49]	single arm, open label study			*	*		*	*	*	***** (5)	Newcastle-Ottawa Quality Assessment Scale (NOS)
Assefa A et al.2010[53]	Prospective cohort study			*	*		*	*	*	***** (5)	Newcastle-Ottawa Quality Assessment Scale (NOS)
Kefyalew T et al. 2009[56]	Prospective cohort study			*	*		*	*	*	***** (5)	Newcastle-Ottawa Quality Assessment Scale (NOS)
		Legend: The Newcastle-Ottawa Quality Assessment Scale (Risk of Bias) for Cohort Studies are categorized as follows: Unsatisfactory Studies (0 to 3 points), Satisfactory Studies (4-5 points), Good Studies (6-7 points), and Very Good Studies (8-9 points).
				*	*		*	*	*	***** (5)	Newcastle-Ottawa Quality Assessment Scale (NOS)
				*	*		*	*	*	***** (5)	Newcastle-Ottawa Quality Assessment Scale (NOS)
				*	*		*	*	*	***** (5)	Newcastle-Ottawa Quality Assessment Scale (NOS)
				*	*		*	*	*	***** (5)	Newcastle-Ottawa Quality Assessment Scale (NOS)
				*	*		*	*	*	***** (5)	Newcastle-Ottawa Quality Assessment Scale (NOS)
				*	*		*	*	*	***** (5)	Newcastle-Ottawa Quality Assessment Scale (NOS)
				*	*		*	*	*	***** (5)	Newcastle-Ottawa Quality Assessment Scale (NOS)
				*	*		*	*	*	***** (5)	Newcastle-Ottawa Quality Assessment Scale (NOS)
