# Supplementary material for: Efficacy and safety of artemether–lumefantrine for treatment of uncomplicated Plasmodium falciparum malaria in Ethiopia: a systematic review and meta-analysis
Source: Malar J. 2021 May 6;20:213. doi: 10.1186/s12936-021-03745-8 (PMC8101141; doi:10.1186/s12936-021-03745-8)
Supplement: Supplementary file 4 — Additional file 4. Quality assessment of included studies using Modified Jadad Scale. [file 12936_2021_3745_MOESM4_ESM.xlsx]

## Sheet: Modified Jadad Scale cheklist
	The Modified Jadad scale.
	Eight Items	Answer	Score
	Was the research described as randomised?	Yes	⁺ 1
		No	0
	Was the approach of randomisation appropriate?	Yes	⁺ 1
		No	-1
		Not described	0
	Was the research described as blinding?a	Yes	⁺ 1
		No	0
	Was the approach of blinding appropriate?	Yes	⁺ 1
		No	-1
		Not described	0
	Was there presentation of withdrawals and dropouts?	Yes	⁺ 1
		No	0
	Was there a clear description of the inclusion/exclusion criteria?	Yes	⁺ 1
		No	0
	Was the method used to assess adverse effects described?	Yes	⁺ 1
		No	0
	Was the methods of statistical analysis described?	Yes	⁺ 1
		No	0
	a: double-blind got 1 score, single-blind got 0.5 score

## Sheet: Modified Jadad Scale Score
Interventional studies
S.no	Study	Was the research described as randomised?	Was the approachof randomisation appropriate?	Was the research described as blinding?	Was the approach of blinding appropriate?	Was there presentation of withdrawals and dropouts?	Was there a clear description of the inclusion/exclusion criteria?	Was the method used to assess adverse effects described?	Was the methods of statistical analysis described?	Score (out of 8)	Quality	Quality Assessment Tool
1	Abamecha A et al. 2020	0	0	0	0	1	1	1	1	4	GOOD	Modified Jadad Scale
2	Nega D et al. 2016	0	0	0	0	1	1	1	1	4	GOOD	Modified Jadad Scale
3	Mekonnen MK et al. 2015	0	0	0	0	1	1	1	1	4	GOOD	Modified Jadad Scale
4	Getnet G et al. 2015	0	0	0	0	1	1	1	1	4	GOOD	Modified Jadad Scale
5	Eshetu T et al. 2012	0	0	0	0	1	1	1	1	4	GOOD	Modified Jadad Scale
6	Hwang J et al. 2011	0	0	0	0	1	1	1	1	4	GOOD	Modified Jadad Scale
7	Assefa A	0	0	0	0	1	1	1	1	4	GOOD	Modified Jadad Scale
Legend: Scores of 0–3 poor or low, 4-8 represent good to excellent (high quality)
