# Supplementary material for: Efficacy and safety of artemether–lumefantrine for treatment of uncomplicated Plasmodium falciparum malaria in Ethiopia: a systematic review and meta-analysis
Source: Malar J. 2021 May 6;20:213. doi: 10.1186/s12936-021-03745-8 (PMC8101141; doi:10.1186/s12936-021-03745-8)
Supplement: Supplementary file 5 — Additional file 5. Safety outcomes of included studies. [file 12936_2021_3745_MOESM5_ESM.xlsx]

## Sheet: SAFETY DATA
S.no	Study	Tolerability and adverse events from days 1 to 7	Serious adverse events	Comments	Total Patient Included	Patient shown ADRs
1	Abamecha A et al. 2020	Headache, vomiting, shortness of breath, cough, diarrhea and joint/muscle pain.	No serious adverse events	Most of these probable AEs disappeared with the clearance of parasitaemia except cough. Cough persisted for some time beyond parasite clearance	76	15.2
2	Teklemariam M et al. 2017	Headache, perioral alcer, anorexia, diarrhea, vomiting, cough, abdominal pain, dizziness and nausea, weakness/fatigue, and sleep disorder(5).	No serious adverse events	Most of these probable AEs disappeared with the clearance of parasitaemia except cough and perioral ulcer.Whereas cough persisted for sometime beyond parasite clearance, perioral ulcer was noted after clinical manifestations subsided.	79	50
3	Deressa T et al. 2017	N/R			75	0
4	Nega D et al. 2016	Cough, headache, weakness, joint pain, abdominal pain, and anorexia; ulceration of mouth area	No serious adverse events		85	10
5	Wudneh F et al. 2016	Headache, fever, joint pain, weakness, anorexia, cough,dizziness, abdominal pain and diarrhea, and mouth ulcer.		Most of the side effects observed in the assessment were related to the symptoms of malaria itself, and all disappeared spontaneously following the resolution of parasitemia and fever.	81	80
6	Kanche ZZ 2016	Headache, Abdominal pain, Loss of appetite,Weakness,Dizziness,Sore throat, Joint pain			86	65
7	Mekonnen MK et al. 2015	N/R			89	0
8	Ebstie YA et al. 2015	Weakness/fatigue and headache, mouth rash, cough, Sore throat, Tongue Inflammation, joint pain and loss of appetite			130	42
9	Getnet G et al. 2015	Headache, dizziness, cough, anorexia, and diarrhoea			80	80
10	Mulu A et al. 2015	N/R			60	0
11	Eshetu T et al. 2012	Fever, headache, shivering and nausea,Abdominal pain and diarrhoea	1 died	Two infants with high parasitaemia (>95,000/μL) were recruited but did not tolerate oral treatment. After re-dosing and repeated vomiting, the infants were referred to the ward for intravenous treat-ment; one died the same day. Both patients were reported as serious adverse events (SAE) but classified as “adverse event requiring change in anti-malarial therapy	315	19.53
12	Kinfu G et al. 2012	No major adverse events were observed throughout the 28 days followup.			71	0
13	Hwang J et al. 2011	Cough, nausea and vomiting			112	4
14	Assefa A	Cough , headache, mouth ulcer, anorexia, weakness/fatigue, abdominal pain, diarrhea, sleep disorder, vomiting		Most of these probable AEs disappeared with the clearance of parasitaemia except cough. Cough persisted for some time beyond parasite clearance	82	82
15	Kefyalew T et al. 2009	Fever,weakness, muscle pain, headache, anorexia, cough, vomiting and diarrhea			102	102
					1523	549.73
				% studies shown ADRs	80
				% Patients shown ADRs	36.0952
